# Supplementary material for: Leaf Extracts of Invasive Woody Species Demonstrate Allelopathic Effects on the Growth of a Lawn Grass Mixture
Source: Plants (Basel). 2023 Dec 6;12(24):4084. doi: 10.3390/plants12244084 (PMC10747084; doi:10.3390/plants12244084)
Supplement: Supplementary file 1 [file plants-12-04084-s001.zip]

Archive with 1 entries (1 files):
- plants-2747564-supplementary.pdf
